# Supplementary material for: Identification and Characterization of Arbutus unedo L. Endophytic Bacteria Isolated from Wild and Cultivated Trees for the Biological Control of Phytophthora cinnamomi
Source: Plants (Basel). 2021 Jul 30;10(8):1569. doi: 10.3390/plants10081569 (PMC8401287; doi:10.3390/plants10081569)
Supplement: Supplementary file 1 [file plants-10-01569-s001.zip › Supplementary Table 2.xlsx]

## Sheet: Sheet1
Supplementary Table 2. Identification of endophyte bacteria isolates by 16S rRNA gene sequencing.
RAPD profile	Isolate	Species (NCBI accession number)	EZBioCloud database match (partial 16S sequence)	Similarity	EZBioCloud database match (complete 16S sequence)	Similarity
1	Au01	Pseudomonas avellanae (MW534840)	Pseudomonas avellanae (AKBS01001374)	100	Pseudomonas avellanae (AKBS01001374)	99.93
1	Au10
1	Au18	Pseudomonas avellanae (MW534847)	Pseudomonas avellanae (AKBS01001374)	100	Pseudomonas avellanae (AKBS01001374)	99.93
1	Au19
2	Au02	Bacillus toyonensis (MW534841)	Bacillus toyonensis (CP006863)	99.57	Bacillus toyonensis (CP006863)	99.86
3	Au03	Paenibacillus humicus (MW534842)	Paenibacillus humicus (BIMD01000104)	100	Paenibacillus humicus (BIMD01000104)	100
4	Au04	Bacillus megaterium (MW534843)	Bacillus megaterium (JJHM01000057)	98.93	Bacillus megaterium (JJHM01000057)	99.66
5	Au05
5	Au54	Bacillus toyonensis (MW534862)	Bacillus toyonensis (CP006863)	99.35	Bacillus toyonensis (CP006863)	100
6	Au06	Bacillus cereus	Bacillus cereus (AE016877)	100
6	Au07
7	Au08	Bacillus toyonensis	Bacillus toyonensis (CP006863)	100
8	Au09	Paenibacillus humicus (MW534844)	Paenibacillus humicus (BIMD01000104)	99.33	Paenibacillus humicus (BIMD01000104)	99.8
8	Au35	Paenibacillus humicus	Paenibacillus humicus (BIMD01000104)	100
8	Au71	Paenibacillus humicus	Paenibacillus humicus (BIMD01000104)	100
9	Au11	Pseudomonas avellanae	Pseudomonas avellanae (AKBS01001374)	100
10	Au12	Bacillus toyonensis	Bacillus toyonensis (CP006863)	100
11	Au14	Bacillus safensis subsp. safensis (MW534845)	Bacillus safensis subsp. safensis (ASJD01000027)	99.35	Bacillus safensis subsp. safensis (ASJD01000027)	100
12	Au15	Paenibacillus pabuli (MW534846)	Paenibacillus pabuli (BCNM01000057)	100	Paenibacillus pabuli (BCNM01000057)	98.78
13	Au16	Paenibacillus humicus	Paenibacillus humicus (BIMD01000104)	99.33
13	Au30
14	Au20	Paenibacillus humicus	Paenibacillus humicus (BIMD01000104)	99.33
14	Au27
15	Au21	Bacillus simplex (MW534848)	Bacillus simplex (BCVO01000086)	100	Bacillus simplex (BCVO01000086)	99.83
16	Au22	Paenibacillus humicus (MW534849)	Paenibacillus humicus (BIMD01000104)	100	Paenibacillus humicus (BIMD01000104)	100
17	Au23	Bacillus toyonensis (MW534850)	Bacillus toyonensis (CP006863)	100	Bacillus toyonensis (CP006863)	100
18	Au24	Paenibacillus taichungensis	Paenibacillus taichungensis (EU179327)	99.13
18	Au40
18	Au49
19	Au26	Paenibacillus humicus (MW534851)	Paenibacillus humicus (BIMD01000104)	100	Paenibacillus humicus (BIMD01000104)	99.18
20	Au28	Paenibacillus pabuli	Paenibacillus pabuli (BCNM01000057)	100
21	Au29	Paenibacillus taichungensis (MW534852)	Paenibacillus taichungensis (EU179327)	99.78	Paenibacillus taichungensis (EU179327)	99.3
22	Au31	Paenibacillus pabuli	Paenibacillus pabuli (BCNM01000057)	100
23	Au32	Paenibacillus marchantiophytorum (MW534853)	Paenibacillus marchantiophytorum (KP056549)	98.99	Paenibacillus marchantiophytorum (KP056549)	98.31
24	Au33	Paenibacillus humicus	Paenibacillus humicus (BIMD01000104)	100
25	Au34	Paenibacillus humicus (MW534854)	Paenibacillus humicus (BIMD01000104)	99.56	Paenibacillus humicus (BIMD01000104)	99.18
26	Au37	Bacillus cereus (MW534855)	Bacillus cereus (AE016877)	100	Bacillus cereus (AE016877)	100
27	Au38	Bacillus cereus (MW534856)	Bacillus cereus (AE016877)	100	Bacillus cereus (AE016877)	100
28	Au39	Pseudomonas poae (MW534857)	Pseudomonas poae (JYLI01000039)	99.78	Pseudomonas poae (JYLI01000039)	99.86
29	Au43	Sphingomonas panni (MW534858)	Sphingomonas panni (AJ575818)	98.48	Sphingomonas panni (AJ575818)	98.93
30	Au45	Paenibacillus taichungensis	Paenibacillus taichungensis (EU179327)	99.79
31	Au46	Bacillus cereus	Bacillus cereus (AE016877)	100
31	Au51	Bacillus cereus	Bacillus cereus (AE016877)	100
32	Au47	Paenibacillus etheri	Paenibacillus etheri (KC625558)	100
33	Au48	Paenibacillus humicus (MW534859)	Paenibacillus humicus (BIMD01000104)	100	Paenibacillus humicus (BIMD01000104)	99.93
34	Au50	Paenibacillus taichungensis (MW534860)	Paenibacillus taichungensis (EU179327)	99.79	Paenibacillus taichungensis (EU179327)	99.73
35	Au53	Paenibacillus taichungensis (MW534861)	Paenibacillus taichungensis (EU179327)	99.32	Paenibacillus taichungensis (EU179327)	99.3
36	Au55	Paenibacillus taichungensis	Paenibacillus taichungensis (EU179327)	99.32
37	Au57	Staphylococcus capitis subsp. capitis (MW534863)	Staphylococcus capitis subsp. capitis (L37599)	100	Staphylococcus capitis subsp. capitis (L37599)	99.93
38	Au59	Paenibacillus pabuli	Paenibacillus pabuli (BCNM01000057)	100
39	Au61	Bacillus taxi	Bacillus taxi (MK355518)	100
40	Au62	Staphylococcus epidermidis (MW534864)	Staphylococcus epidermidis (UHDF01000003)	100	Staphylococcus epidermidis (UHDF01000003)	99.86
41	Au65	Bacillus taxi (MW534865)	Bacillus taxi (MK355518)	99.57	Bacillus taxi (MK355518)	99.73
42	Au67	Sphingomonas panni (MW534866)	Sphingomonas panni (AJ575818)	98.49	Sphingomonas panni (AJ575818)	98.93
43	Au69	Paenibacillus humicus	Paenibacillus humicus (BIMD01000104)	100
44	Au70	Paenibacillus etheri (MW534867)	Paenibacillus etheri (KC625558)	100	Paenibacillus etheri (KC625558)	99.62
45	Au72	Bacillus cereus	Bacillus cereus (AE016877)	100
46	Au73	Staphylococcus epidermidis (MW534868)	Staphylococcus epidermidis (UHDF01000003)	99.35	Staphylococcus epidermidis (UHDF01000003)	99.93
47	Au74	Paenibacillus pabuli	Paenibacillus pabuli (BCNM01000057)	100
48	Au75	Bacillus cereus (MW534869)	Bacillus cereus (AE016877)	99.35	Bacillus cereus (AE016877)	99.93
49	Au76	Paenibacillus marchantiophytorum	Paenibacillus marchantiophytorum (KP056549)	98.32
50	Au77	Paenibacillus humicus	Paenibacillus humicus (BIMD01000104)	100
